# Supplementary material for: Clinical Efficacy and Safety of Traditional Medicine Preparations Combined With Chemotherapy for Advanced Pancreatic Cancer: A Systematic Review and Meta-Analysis
Source: Front Oncol. 2022 Feb 23;12:828450. doi: 10.3389/fonc.2022.828450 (PMC8904728; doi:10.3389/fonc.2022.828450)
Supplement: Supplementary file 2 [file DataSheet_2.zip]

Archive with 17 entries (14 files):
- Supplementary material 2/
- Supplementary material 2/.DS_Store
- __MACOSX/
- __MACOSX/Supplementary material 2/
- __MACOSX/Supplementary material 2/._.DS_Store
- Supplementary material 2/Figure S1.tiff
- __MACOSX/Supplementary material 2/._Figure S1.tiff
- Supplementary material 2/Figure S2.tiff
- __MACOSX/Supplementary material 2/._Figure S2.tiff
- Supplementary material 2/Figure S3.tiff
- __MACOSX/Supplementary material 2/._Figure S3.tiff
- Supplementary material 2/Figure S4.tiff
- __MACOSX/Supplementary material 2/._Figure S4.tiff
- Supplementary material 2/Figure S5.tiff
- __MACOSX/Supplementary material 2/._Figure S5.tiff
- Supplementary material 2/Supplementary material 2.docx
- __MACOSX/Supplementary material 2/._Supplementary material 2.docx
