# Supplementary material for: Clinical Efficacy and Safety of Traditional Medicine Preparations Combined With Chemotherapy for Advanced Pancreatic Cancer: A Systematic Review and Meta-Analysis
Source: Front Oncol. 2022 Feb 23;12:828450. doi: 10.3389/fonc.2022.828450 (PMC8904728; doi:10.3389/fonc.2022.828450)
Supplement: Supplementary file 3 [file DataSheet_3.zip]

Archive with 15 entries (12 files):
- Supplementary material 3/
- Supplementary material 3/.DS_Store
- __MACOSX/
- __MACOSX/Supplementary material 3/
- __MACOSX/Supplementary material 3/._.DS_Store
- Supplementary material 3/Figure S6.tiff
- __MACOSX/Supplementary material 3/._Figure S6.tiff
- Supplementary material 3/Figure S7.tiff
- __MACOSX/Supplementary material 3/._Figure S7.tiff
- Supplementary material 3/Figure S8.tiff
- __MACOSX/Supplementary material 3/._Figure S8.tiff
- Supplementary material 3/Figure S9.tiff
- __MACOSX/Supplementary material 3/._Figure S9.tiff
- Supplementary material 3/Supplementary material 3.docx
- __MACOSX/Supplementary material 3/._Supplementary material 3.docx
