# Supplementary material for: Clinical Efficacy and Safety of Traditional Medicine Preparations Combined With Chemotherapy for Advanced Pancreatic Cancer: A Systematic Review and Meta-Analysis
Source: Front Oncol. 2022 Feb 23;12:828450. doi: 10.3389/fonc.2022.828450 (PMC8904728; doi:10.3389/fonc.2022.828450)
Supplement: Supplementary file 4 [file DataSheet_4.zip]

Archive with 25 entries (22 files):
- Supplementary material 4/
- Supplementary material 4/.DS_Store
- __MACOSX/
- __MACOSX/Supplementary material 4/
- __MACOSX/Supplementary material 4/._.DS_Store
- Supplementary material 4/Figure S10.tiff
- __MACOSX/Supplementary material 4/._Figure S10.tiff
- Supplementary material 4/Figure S11.tiff
- __MACOSX/Supplementary material 4/._Figure S11.tiff
- Supplementary material 4/Figure S12.tiff
- __MACOSX/Supplementary material 4/._Figure S12.tiff
- Supplementary material 4/Figure S13.tiff
- __MACOSX/Supplementary material 4/._Figure S13.tiff
- Supplementary material 4/Figure S14.tiff
- __MACOSX/Supplementary material 4/._Figure S14.tiff
- Supplementary material 4/Figure S15.tiff
- __MACOSX/Supplementary material 4/._Figure S15.tiff
- Supplementary material 4/Figure S16.tiff
- __MACOSX/Supplementary material 4/._Figure S16.tiff
- Supplementary material 4/Figure S17.tiff
- __MACOSX/Supplementary material 4/._Figure S17.tiff
- Supplementary material 4/Figure S18.tiff
- __MACOSX/Supplementary material 4/._Figure S18.tiff
- Supplementary material 4/Figure S19.tiff
- __MACOSX/Supplementary material 4/._Figure S19.tiff
