# Supplementary material for: Clinical Efficacy and Safety of Traditional Medicine Preparations Combined With Chemotherapy for Advanced Pancreatic Cancer: A Systematic Review and Meta-Analysis
Source: Front Oncol. 2022 Feb 23;12:828450. doi: 10.3389/fonc.2022.828450 (PMC8904728; doi:10.3389/fonc.2022.828450)
Supplement: Supplementary file 5 [file DataSheet_5.zip]

Archive with 9 entries (6 files):
- Supplementary material 5/
- Supplementary material 5/.DS_Store
- __MACOSX/
- __MACOSX/Supplementary material 5/
- __MACOSX/Supplementary material 5/._.DS_Store
- Supplementary material 5/Figure S20.tiff
- __MACOSX/Supplementary material 5/._Figure S20.tiff
- Supplementary material 5/Figure S21.tiff
- __MACOSX/Supplementary material 5/._Figure S21.tiff
